# Supplementary material for: Techno-Economic Analysis of the Multiple-Pass Ultrasonication with Mechanical Homogenization (MPUMH) Processing of Processed Carrot Discards to Puree
Source: Foods. 2022 Dec 28;12(1):157. doi: 10.3390/foods12010157 (PMC9818328; doi:10.3390/foods12010157)
Supplement: Supplementary file 1 [file foods-12-00157-s001.zip]

Archive with 1 entries (1 files):
- foods-2003785-supplementary.pdf
